# Supplementary material for: Yellow Fever Virus (YFV) Detection in Different Species of Culicids Collected During an Outbreak in Southeastern Brazil, 2016–2019
Source: Trop Med Infect Dis. 2025 Apr 24;10(5):118. doi: 10.3390/tropicalmed10050118 (PMC12115348; doi:10.3390/tropicalmed10050118)
Supplement: Supplementary file 1 [file tropicalmed-10-00118-s001.zip]

Archive with 1 entries (1 files):
- tropicalmed-3567129-supplementary.pdf
